# Supplementary material for: A New Optical Interferometric Biosensing System Enhanced with Nanoparticles for Alzheimer’s Disease in Serum
Source: Biosensors (Basel). 2023 Jul 5;13(7):707. doi: 10.3390/bios13070707 (PMC10377685; doi:10.3390/bios13070707)
Supplement: Supplementary file 1 [file biosensors-13-00707-s001.zip]

Archive with 1 entries (1 files):
- biosensors-2429982-supplementary.pdf
